# Supplementary material for: Disentangling drivers of the abundance of coral reef fishes in the Western Indian Ocean
Source: Ecol Evol. 2019 Mar 21;9(7):4149–67. doi: 10.1002/ece3.5044 (PMC6468081; doi:10.1002/ece3.5044)
Supplement: Supplementary file 2 [file ECE3-9-4149-s002.xlsx]

## Sheet: density
Mean Density (no. Individuals per 250m2)
site	Count of Transects	Average of aca_bloc	Average of aca_duss	Average of aca_leuc	Average of aca_mata	Average of aca_ncus	Average of aca_nuda	Average of aca_tenn	Average of aca_thom	Average of aca_xant	Average of aet_roga	Average of any_leuc	Average of aph_furc	Average of apo_trim	Average of apr_vire	Average of bal_bent	Average of bal_plan	Average of cae_spp	Average of cal_caro	Average of cen_spp	Average of cep_argu	Average of cal_spin	Average of cep_leop	Average of cep_mini	Average of cep_urod	Average of cet_ocel	Average of cha_auri	Average of cha_benn	Average of cha_falc	Average of cha_gutt	Average of cha_inter	Average of cha_klei	Average of cha_line	Average of cha_lunu	Average of cha_mada	Average of cha_mela	Average of cha_meye	Average of cha_tlis	Average of cha_ttus	Average of cha_vaga	Average of cha_xant	Average of cha_zanz	Average of chl_atriB	Average of chl_atriS	Average of chl_cyanB	Average of chl_cyanS	Average of chl_sordB	Average of chl_sordS	Average of chl_stroB
Ambo_Inner10	3	0	1	0	2	0	0	0.666667	0	0	0	0	0	0	0.333333	1.33333	0	0	0	0	0	0	0	0.333333	0.333333	0	0.333333	0	0	1.33333	0	0	0	0.666667	0	0	0	0	0.666667	0	0	0	1.66667	0	0	0	0	1	0
Ambo_Outer10	5	0	1.6	0	0.4	0	0	1.2	0	0	0	0	0	0	0.2	3.2	1.8	0	0.6	2.2	0	0.4	0	0	0.4	0	0.6	0	0	0	0	2.2	0.4	0	1.8	0	0	0	1.2	0.4	0	0	0	0	0	0	0.2	0	0
Ambo_S10	5	0.6	0	0	0	0	0	2.6	0.6	1	0.2	0.2	0	0	0	3	0	0	0.6	0	0	0	0	0.2	0.2	0.4	2	0	0	4.4	0	4.2	0	0	2	0	0.4	0	4.4	0.8	0	0	0	1.4	0	0	0	9	0.4
Ankao_NE10	3	0	1.33333	0	0	0	2.66667	2.33333	0	0	0	0	0	0	0	0.666667	0	0	0	2.66667	0	0	0	0	0	0	0.666667	0	0	4.33333	0.333333	0.333333	0	0	0.666667	3.66667	0	0	1.33333	0	0	0	0	4	0	0.333333	0	2.33333	0
Ankao_NNE10	5	0	0.4	0.2	0	0	0	0.2	0	2.4	0	0	0	0	0.2	0.2	0	0	0	3.2	0	0	0	0	0	0	3	0	0	4.4	0.4	0.6	2.8	0.4	0	1.6	0.2	0	6	0	0	0.8	0	0	0	0	0	5.8	0
Ankao_S10	5	4.8	2	0	0	0	0	0.4	0	13.8	0	0	0	0	0	0.4	0	0	0	2.6	0	0	0	0	0	0.2	3.4	0	0	5	0	1.2	0.4	0.2	0	4	0	0	0.8	0	0	0.6	0	0	0	0	0	2	0.2
Chin10	5	0	0	4.2	0	3.8	0	0	2.4	0	0.2	0	3.6	0	0	1.8	0.8	0	0.2	0.4	0	0	0	0.6	1.2	0	0.4	0	0	0.8	0.6	2.8	0	0.2	0	0.6	1	2	0	0	0	0	0	0	0	0	0.6	0	0.2
Chumb09	5	4.6	0	0	0	1.4	0	0	0.2	0	1.6	0.2	0	0	0	0.4	0	0	0	0.8	0.4	0	0	0.8	0	0	0.8	0	0.2	0	0	0	0	0	0	0	0	1.2	5.2	0	0	0	0	0	0	0	0	2.8	0
Dindini11	5	0	0	0.4	0	1.4	0	0.4	1.2	0	0	0	0.6	0.2	0	2.8	0.8	9	0	1.2	0.2	0	0	0.4	0.4	0	0.2	0	0	0.4	0	2.2	0.4	0.2	0	0.2	0.4	0	0	0	0	0	0	0	0	0	0	1	0
Feren10	3	0	0	0	0	11	1.66667	0	0	0	0.333333	0	0	0	0	3	0	0	0	1	0	0	0	0	0.333333	0	0.333333	0	0	1	0	0.333333	0	0	0	0	0	2.66667	1	0	0	0	0	0	0.333333	0	0.666667	0.333333	0
FernauVloso11	5	0	0	0	0	0	8	0	0	0	0.2	0	0	0	0.4	0	0	18	0	2.2	0.2	0	0	0.8	0	0	0.6	0	0	0	0	0	0	0	0	0	0	0	0	0	0	0	0	0	0	0	0	0	0
Itsan10	5	0	0	2.2	0	13.4	0	1.2	0	0	0	0	1.2	0	0	3.6	6	0	0	2	0	0	0	0.2	1.2	0	0.6	0	0	4.4	0	3.8	0	0.2	0.8	0	1	0	0.2	0	0	0	0	0	0	0	0	0	0
Kifinge11	5	0.2	0	1.4	0	3.2	0	0.6	0.4	0	0	0	0.4	0	0	0.2	0	7	0.6	1.8	1	0	0	0.2	0.8	0	0.8	0	0	0.6	0	2	0	0	0	0.4	0	0	0.2	0	0	0	0	0	0	0	0	1.4	0.6
Kitutia11	5	0	0	0.4	0	7.6	0	0	0	0	0	0	0	0.2	0	0	0	29	0.8	1.2	0.4	0	0	0	1	0	0.8	0	0.2	0.8	0	0.8	0	0	0.4	0.2	0	1	1.6	0	0	0	0	0	0	0	0	9.2	0
Kiwe15	5	0	0	0.2	0.2	2.6	0.4	0.4	0	0	0	0	0	0	0	0.8	0	0.2	2.2	4.4	0	0	0	0.2	0	0	0.6	0	0	0.2	0	0.4	0	0	0	0	0	0.4	2.8	0	0	0	0	0	0	0	0	13	0
Lalane15	2	0	0	0	0	0	0	0	0	0	0	0	0	0	0	0.5	0	0	0	0	0	0	0	0	0	0	4.5	0	0	0	0	0	0.5	1	0	0	0	0	0	0	0	0	0	0	0	0	0	0	0
Loky_NW10	5	0	0	0	0	0	0	3.6	0	0	0	0	0	0	0	1.8	0.2	0	0	1.8	0	0	0	0	0.2	0	1	0	0	2	0	1.6	2.2	0	1.2	0	0	0	1.8	0	0	0	0	0	0.2	0.2	0	0.4	0
Loky_S10	5	4	1.4	0.2	2.2	0.6	0	0	0.2	2.2	0	0	0	0	0	2	0	0	0	3.6	0	0	0	0	0	0	0	0	0.2	4.2	0.4	0	0.6	2.2	0	0.4	1.8	0.6	2.4	0.8	0	0	0	0.2	0	0	0.2	4.8	0.2
MakungN10	3	0	0	0	0	14	0	2.66667	0.666667	0	0	0	0	0	0	0	0	0	0	0.666667	0.333333	0	0	0	0.666667	0	3	0	0	0	0	0.666667	0	0	0	0.333333	0.333333	0	0	0	0	0	0	0	0	0	0	0	0
Male10	3	0	0	0	0	14	0	0.666667	0	0	0	0	1.33333	0	0	3.66667	0	0	0.333333	0.666667	0	0	0.333333	0	0.333333	0	1	0	0	0.333333	0	0	0	0	0.333333	0	0.333333	0.333333	0	0	0	0	0	0	0	0	1	0	0
Malinde_Kiwe15	5	0	0	0	0.2	0.4	0	0	0	0	0	0	0	0	0	0	0	44.8	0	0.4	0	0	0	0	0	0	0.4	0	0	0	0	0.4	0	0	0	0.8	0	4	5.4	0	0	0.2	0	0	0	0	0	3	0
Mange11	5	1	0	0.6	0	7.2	0	0	0.2	0	0	0.2	0	0.2	0	0	0	5.6	0.4	3	1.6	0	0	0	0	0	0.2	0	0.4	1.4	0	1.4	0	0	0	0.6	0.4	1.8	2.6	0	0	0	0	0.2	0	0	0	2.6	0
Metundo_NW15	5	0	0	0	0	9	0	0	0	0	0	0.4	0	0	0.2	2.8	0	0	0	1.4	0.6	0	0	0	0	0	0.2	0	0.4	1.4	0.4	0.6	0	0	0	1.2	0.6	1	5	0	0	0	0	2.2	0	0	0	8.6	0
MetundoE_15	3	0	0	0	2	16.3333	0	0.666667	1.66667	0	0	0	0.333333	0	0	2.66667	37.3333	0	0	4.66667	0.333333	0	0	1.66667	1	0	0	0	0	1.66667	0	2	0	0	0	0	0	1	0.666667	0	0	0	0	0	0	0	0	5	0
MetundoNE14	5	0	0	0.4	0	19.4	0	0	0	0	0	0	0	0	0.2	4	0.2	0	0.4	4.2	0.4	0	0	0	0.4	0	0	0	0	1.2	0	0.8	0	0.2	0.6	1.2	0.2	1.2	1.6	0	0	0	0	0.4	0	0	0	29.2	0
Mirer10	3	0	0	0	0	16.6667	0	5.66667	0	0	0.333333	0	0	0	0	1.66667	0	0	0	0.333333	0	0	0.333333	0	0	0	0.333333	0	0	2.33333	0	3.33333	0	1.66667	0	0	0.333333	3	2.33333	0	0	0	0	0.333333	0	0	1.33333	0.666667	0
Mitsam10	5	0	0	4	0	4.2	0.8	0	0	0	0.4	0	0.6	0	0	1.6	0	0	1	0.2	0	0	0	0	0	0.2	0.4	0	0	2.2	0.6	5.8	0.4	0.4	0.6	0	0.8	6.2	1.8	0	0	0	0	0	0	0	1.6	4.2	0
MnazA09	5	0	0	0	0	4	0	0	0	0	0	0	0	0	0	0	0	0	0	1.2	0.4	0	0	0	0	0	0.8	0	0.6	2	0	0.8	0	0.8	0	2	0.8	0.2	4.2	0	0	1.2	0	0	0	0	0	4.8	0
MnazB09	5	2.2	0	3.4	0	2.2	1	0	0	0	0	0	0	0	0	0	0	0	0	0	0.6	0	0	0	0.2	0	1.6	0.8	0	0.4	0	0.2	0	1	0	1.6	0.8	0.6	2.8	0.8	0	0	0	0.2	0	0	0	4.6	0
MnazD09	5	0.8	0	0	0	1.2	0	0	0	0	0	0	0	0	0	0	0	0	0	1.6	0.2	0	0	0.6	0	0.2	0.2	0.4	1.4	0.6	0	1.4	0	0	0.4	0	0	0	3.8	0	0.4	0	0	0	0	0	0	17.8	0
MnazE09	5	0	0	0	0	6.2	0	0	0	0	0	0	0	0	0	0	0	0	0.2	0.8	0	0	0	0	0	0	0	0.8	0	0	0	2.8	0	0	0	2.2	0	0.4	3.6	0	0.2	0	0	0	0	0	0	11.6	0
MnazF09	5	0.2	0	2	0	1.4	0	0	0	0	0	0	0	0	0	0	0	0	1.4	1.6	0.2	0	0	0	0.8	0	1.2	0	0.2	1.4	0	0	0	0	0	1.4	0.2	0.2	0.4	0	0.4	0	0	0	0	0	0	1.2	0
Mnem09	5	0	0	0.2	0	8.4	0	0.2	0.2	0	0	0	0.4	0	0	0	0	0	0.2	1.4	1.4	0	0	0	0	0.2	0.2	0	0.4	0.4	0	9.2	0	0.4	0.2	1.8	0	0	0.4	0	0	0	0	0	0	0	0	3.8	0
Moindz10	3	0	0	0	0	11.6667	1.66667	3	0.666667	0	0	0	2.33333	0	0	1	0	0	0.666667	1.33333	0	0	0	0.666667	2.33333	0	0	2.33333	0	1	0	2.33333	0	0.666667	0	0	2	0	0	0	0	0	0	0	0	0	1.66667	3	0
Mutiva11	5	0	0	0	0	5	0	0	5.2	0	0	0	0	0	0	3	0	39	0.2	7.2	0	0	0	0	0.2	0	0	0	0	0	0	4.2	0	0	0.4	0	0	0	0.8	0	0	0	0	0.6	0	0	0	6.4	0.2
Nangata11	5	0	0	0	0	7.6	0	0.8	0	0	0	0	0	0	0	0.2	0	0	1.4	3.8	0	0	0	0.2	0	0.2	0	0	0.8	0.4	0	4	0	0.2	0	0.4	0.2	0.6	1.6	0	0	0	0	0	0	0	0.6	8.2	0.8
Napala11	3	0	0	0	0	1.66667	0	0	4.66667	1	0.333333	0.333333	0	0	0	1.66667	0	97	0	3	0.333333	0	0	0	0	0	0	0	3.33333	2	0	4	0	0	0	0	0	0	1	0	0	0	0	0	0	0	0	1.33333	0
Nyamalile11	5	0.2	0	0	0	3.6	0	0	0	0	0	0	0	0	0	0	0	0	0	1.4	0	0	0	0	0	0.2	3.2	0	0.2	0.2	0	0.6	0	0.2	0	0	0	3.2	3.8	0	0	0.2	0	0	0	0	0	1	0
Palma_Islands15	5	0	0	0	0	2.8	0	0	0.2	0.8	0	0	0	0	0	0.2	0	0.4	0	1.8	0	0	0	0	0	0	1.6	0	1	0	0	0.2	0	0.4	0	0.8	0	0	2.8	0	0.2	0	0	0	0	0	0	9	0
Paradise11	3	0	0	0	0.333333	0.333333	0	0	0	0	0	0	0	0	0	2	0	18.6667	0	4.33333	0.333333	0	0	0	0	0.333333	0.333333	0	0	1	0	3.33333	0	0	0	0.666667	0.333333	0	2	0	0	0	0	0.333333	0	0	0	0	0
Quifuki14	3	0	0	0	0	6	1.33333	0	0	0	0	0	0	0	0	0.333333	0	10	0	2.66667	0	0	0	0	0	0	1.66667	0	0.666667	0	0	0	0	0.333333	0	0.666667	0	2.33333	6	0	0.333333	0	0	0	0	0	2	33.6667	0
Quirindi15	5	0	0	0.4	0	6	0	0	0.4	2	0	0	0.4	0	0.2	4	0.2	8.2	1	8	0.2	0	0	0.2	1	0	0.6	0	0.4	4.4	0.4	2.8	0	0.6	0.2	0.4	0.2	0	4.4	0	0	0	0	0.2	0	0	0.2	8.8	0
Quiwia15	5	0	0	3.2	0	4	0.6	0	0	0	0	0	0	0.2	0	3.2	0.6	0	0	5.4	0.8	0	0	0	0.4	0.6	0.2	0	0.2	1.6	1.4	0.8	0	0.2	0.4	0.6	1.4	2.2	3.2	0.2	0	0	0	0.6	0	0	0	9.2	1
Shom10	3	0	0	0.666667	0	23	0.666667	0	0	0	0	0	0	0	0	1.66667	0	0	0	0	0	0	0	0	0	0	0	0	0	3.66667	0	3.66667	0	0.666667	0.666667	0	1	3.66667	2	0	0	0	0	0	0	0	1.66667	0.333333	0
TekamajiN15	5	0	0	1.4	0	4.6	0	0.6	0	0	0	0	0	0	0	3.4	0	0	0	4.6	0.6	0	0	0	0.6	0	0.4	0.2	0	1.6	0	2	0	0.2	0	0.4	0.2	1.6	4.8	0	0	0	0	1	0	0	0	17.6	0.2
Utumbi11	5	0	0.2	0	0	2.8	1.6	0	1.2	0	0	0	0	0	4	2.4	0	6	0.2	6.4	1.6	0	0	0.2	0.2	0	0.4	0.2	0.2	1.6	0	0.8	0	0	0	0	0.4	0.4	1	0	0	0	0	0	0	0	0	24	0.8
VamiziNE11	7	0	0	9.14286	0	3	0.571429	2.28571	0.285714	0	0.571429	0.285714	0.428571	0	0	2.85714	22.2857	29.2857	0.142857	2.71429	1.28571	0	0	1.14286	0.285714	0	2	0	0.142857	1.28571	0	2.14286	0	0.285714	0.285714	0	0.714286	0.428571	2.85714	0	0.285714	0	0	0	0	0	0.142857	6.28571	0.142857
VamiziNR11	4	0	0	0	0	1.75	0	0	0	0	0	0	0	0	0	2.25	0	7.5	0.25	2.25	1.25	0	0	0	0.25	0	0.75	0	0	0.25	0	2.75	0	0	0	0.5	0	1.5	0.75	0	0.25	0	0	0	0	0	0	8.5	0
VamiziNU11	5	0	0	0	0	0	0	0	1.6	0	0	0	0	0	0	1.6	0	27	0.4	4.4	0.6	0	0	0	0	0	0.2	0	1	1.6	0	2.4	0	0	0	0	0.2	0	2.2	0	0	0	0	0.2	0	0	0	6	0
Vohem10	5	0	0.4	1	0.4	1.8	0	0.2	0	0.6	0	0	0	0	0	0.6	0	0	0	0	0	0	0	0	0	0	0.8	0	0	1.8	1.6	1.4	0.8	0	0	3.8	0	1.2	4.8	1.2	0.6	0	0.2	0.4	0	0	0	1	0
Yuyuni11	5	0.4	0.4	7.4	0	4	0.6	0.8	0	0	0.2	0	0	0.2	0	1	33.2	3	0.4	5	1	0	0	0.4	1.4	0	1	0	0	1.2	0.2	0.6	0.2	0	0.2	1	0.6	0.2	0.4	0	0.2	0	0	0	0	0	0	2	0
Mean SD per 250m2
Site	Count of Transects	StdDev of aca_bloc	StdDev of aca_duss	StdDev of aca_leuc	StdDev of aca_mata	StdDev of aca_ncus	StdDev of aca_nuda	StdDev of aca_tenn	StdDev of aca_thom	StdDev of aca_xant	StdDev of aet_roga	StdDev of any_leuc	StdDev of aph_furc	StdDev of apo_trim	StdDev of apr_vire	StdDev of bal_bent	StdDev of bal_plan	StdDev of cae_spp	StdDev of cal_caro	StdDev of cen_spp	StdDev of cep_argu	StdDev of cal_spin	StdDev of cep_leop	StdDev of cep_mini	StdDev of cep_urod	StdDev of cet_ocel	StdDev of cha_auri	StdDev of cha_benn	StdDev of cha_falc	StdDev of cha_gutt	StdDev of cha_inter	StdDev of cha_klei	StdDev of cha_line	StdDev of cha_lunu	StdDev of cha_mada	StdDev of cha_mela	StdDev of cha_meye	StdDev of cha_tlis	StdDev of cha_ttus	StdDev of cha_vaga	StdDev of cha_xant	StdDev of cha_zanz	StdDev of chl_atriB	StdDev of chl_atriS	StdDev of chl_cyanB	StdDev of chl_cyanS	StdDev of chl_sordB	StdDev of chl_sordS	StdDev of chl_stroB
Ambo_Inner10	3	0	1.73205	0	3.4641	0	0	1.1547	0	0	0	0	0	0	0.57735	0.57735	0	0	0	0	0	0	0	0.57735	0.57735	0	0.57735	0	0	0.57735	0	0	0	0.57735	0	0	0	0	0.57735	0	0	0	2.88675	0	0	0	0	1	0
Ambo_Outer10	5	0	3.57771	0	0.547723	0	0	1.64317	0	0	0	0	0	0	0.447214	2.68328	2.68328	0	1.34164	1.48324	0	0.547723	0	0	0.894427	0	1.34164	0	0	0	0	1.78885	0.894427	0	1.78885	0	0	0	1.09545	0.894427	0	0	0	0	0	0	0.447214	0	0
Ambo_S10	5	0.894427	0	0	0	0	0	4.77493	1.34164	1.41421	0.447214	0.447214	0	0	0	2.54951	0	0	0.894427	0	0	0	0	0.447214	0.447214	0.894427	1.41421	0	0	1.67332	0	2.28035	0	0	1.58114	0	0.894427	0	2.19089	1.09545	0	0	0	1.67332	0	0	0	7.31437	0.894427
Ankao_NE10	3	0	1.1547	0	0	0	3.78594	2.08167	0	0	0	0	0	0	0	0.57735	0	0	0	1.1547	0	0	0	0	0	0	1.1547	0	0	0.57735	0.57735	0.57735	0	0	1.1547	1.52753	0	0	1.1547	0	0	0	0	6.9282	0	0.57735	0	3.21455	0
Ankao_NNE10	5	0	0.894427	0.447214	0	0	0	0.447214	0	4.3359	0	0	0	0	0.447214	0.447214	0	0	0	1.78885	0	0	0	0	0	0	4.12311	0	0	3.84708	0.894427	1.34164	3.34664	0.894427	0	2.30217	0.447214	0	4.63681	0	0	1.30384	0	0	0	0	0	5.1672	0
Ankao_S10	5	9.62808	3.4641	0	0	0	0	0.547723	0	17.0059	0	0	0	0	0	0.894427	0	0	0	2.96648	0	0	0	0	0	0.447214	0.894427	0	0	3.67423	0	1.09545	0.894427	0.447214	0	1.87083	0	0	1.09545	0	0	0.894427	0	0	0	0	0	3.937	0.447214
Chin10	5	0	0	4.65833	0	4.43847	0	0	3.36155	0	0.447214	0	5.41295	0	0	1.78885	1.30384	0	0.447214	0.894427	0	0	0	1.34164	1.64317	0	0.894427	0	0	1.09545	0.547723	4.76445	0	0.447214	0	1.34164	1.41421	2.34521	0	0	0	0	0	0	0	0	0.894427	0	0.447214
Chumb09	5	9.73653	0	0	0	1.34164	0	0	0.447214	0	1.14018	0.447214	0	0	0	0.547723	0	0	0	1.30384	0.894427	0	0	0.83666	0	0	1.30384	0	0.447214	0	0	0	0	0	0	0	0	1.30384	3.49285	0	0	0	0	0	0	0	0	4.20714	0
Dindini11	5	0	0	0.894427	0	2.60768	0	0.894427	2.68328	0	0	0	0.894427	0.447214	0	3.34664	1.09545	20.1246	0	2.16795	0.447214	0	0	0.547723	0.547723	0	0.447214	0	0	0.894427	0	2.86356	0.894427	0.447214	0	0.447214	0.547723	0	0	0	0	0	0	0	0	0	0	1.41421	0
Feren10	3	0	0	0	0	3.60555	1.1547	0	0	0	0.57735	0	0	0	0	2.64575	0	0	0	1.73205	0	0	0	0	0.57735	0	0.57735	0	0	1	0	0.57735	0	0	0	0	0	2.3094	1	0	0	0	0	0	0.57735	0	0.57735	0.57735	0
FernauVloso11	5	0	0	0	0	0	12.6689	0	0	0	0.447214	0	0	0	0.547723	0	0	14.4049	0	2.48998	0.447214	0	0	1.30384	0	0	0.894427	0	0	0	0	0	0	0	0	0	0	0	0	0	0	0	0	0	0	0	0	0	0
Itsan10	5	0	0	4.91935	0	6.65582	0	1.64317	0	0	0	0	2.16795	0	0	3.78153	13.4164	0	0	2.34521	0	0	0	0.447214	0.83666	0	1.34164	0	0	3.78153	0	3.70135	0	0.447214	1.30384	0	0.707107	0	0.447214	0	0	0	0	0	0	0	0	0	0
Kifinge11	5	0.447214	0	1.34164	0	2.38747	0	0.894427	0.894427	0	0	0	0.894427	0	0	0.447214	0	7.58288	1.34164	1.30384	1	0	0	0.447214	1.30384	0	1.09545	0	0	0.894427	0	1.87083	0	0	0	0.894427	0	0	0.447214	0	0	0	0	0	0	0	0	1.34164	1.34164
Kitutia11	5	0	0	0.894427	0	5.22494	0	0	0	0	0	0	0	0.447214	0	0	0	40.6817	0.83666	2.16795	0.894427	0	0	0	1.41421	0	0.83666	0	0.447214	1.78885	0	1.09545	0	0	0.894427	0.447214	0	1.41421	0.894427	0	0	0	0	0	0	0	0	9.33809	0
Kiwe15	5	0	0	0.447214	0.447214	2.88097	0.547723	0.894427	0	0	0	0	0	0	0	0.447214	0	0.447214	2.16795	5.31977	0	0	0	0.447214	0	0	1.34164	0	0	0.447214	0	0.894427	0	0	0	0	0	0.547723	2.58844	0	0	0	0	0	0	0	0	3.4641	0
Lalane15	2	0	0	0	0	0	0	0	0	0	0	0	0	0	0	0.707107	0	0	0	0	0	0	0	0	0	0	0.707107	0	0	0	0	0	0.707107	1.41421	0	0	0	0	0	0	0	0	0	0	0	0	0	0	0
Loky_NW10	5	0	0	0	0	0	0	3.57771	0	0	0	0	0	0	0	1.64317	0.447214	0	0	0.83666	0	0	0	0	0.447214	0	2.23607	0	0	2	0	0.894427	2.04939	0	1.30384	0	0	0	1.09545	0	0	0	0	0	0.447214	0.447214	0	0.894427	0
Loky_S10	5	6.36396	2.60768	0.447214	2.28035	0.894427	0	0	0.447214	3.83406	0	0	0	0	0	1.41421	0	0	0	3.28634	0	0	0	0	0	0	0	0	0.447214	3.49285	0.894427	0	1.34164	4.91935	0	0.894427	1.48324	0.894427	0.894427	1.09545	0	0	0	0.447214	0	0	0.447214	2.86356	0.447214
MakungN10	3	0	0	0	0	4	0	2.08167	0.57735	0	0	0	0	0	0	0	0	0	0	0.57735	0.57735	0	0	0	0.57735	0	3.4641	0	0	0	0	1.1547	0	0	0	0.57735	0.57735	0	0	0	0	0	0	0	0	0	0	0	0
Male10	3	0	0	0	0	12.2882	0	1.1547	0	0	0	0	0.57735	0	0	2.51661	0	0	0.57735	0.57735	0	0	0.57735	0	0.57735	0	1	0	0	0.57735	0	0	0	0	0.57735	0	0.57735	0.57735	0	0	0	0	0	0	0	0	1.73205	0	0
Malinde_Kiwe15	5	0	0	0	0.447214	0.894427	0	0	0	0	0	0	0	0	0	0	0	56.8129	0	0.547723	0	0	0	0	0	0	0.894427	0	0	0	0	0.547723	0	0	0	1.09545	0	2.34521	2.70185	0	0	0.447214	0	0	0	0	0	3.16228	0
Mange11	5	2.23607	0	1.34164	0	8.228	0	0	0.447214	0	0	0.447214	0	0.447214	0	0	0	8.44393	0.547723	2	1.67332	0	0	0	0	0	0.447214	0	0.894427	1.51658	0	1.34164	0	0	0	0.894427	0.547723	2.04939	2.79285	0	0	0	0	0.447214	0	0	0	1.81659	0
Metundo_NW15	5	0	0	0	0	4.84768	0	0	0	0	0	0.547723	0	0	0.447214	2.16795	0	0	0	1.34164	0.894427	0	0	0	0	0	0.447214	0	0.894427	1.94936	0.894427	1.34164	0	0	0	1.30384	0.894427	1.22474	3.31662	0	0	0	0	4.91935	0	0	0	6.8775	0
MetundoE_15	3	0	0	0	2.64575	8.14453	0	1.1547	2.88675	0	0	0	0.57735	0	0	1.52753	32.3316	0	0	0.57735	0.57735	0	0	2.08167	0	0	0	0	0	1.52753	0	2	0	0	0	0	0	1	1.1547	0	0	0	0	0	0	0	0	6.08276	0
MetundoNE14	5	0	0	0.894427	0	4.50555	0	0	0	0	0	0	0	0	0.447214	2.44949	0.447214	0	0.894427	2.58844	0.547723	0	0	0	0.894427	0	0	0	0	1.09545	0	1.30384	0	0.447214	1.34164	1.64317	0.447214	1.09545	2.60768	0	0	0	0	0.894427	0	0	0	18.7003	0
Mirer10	3	0	0	0	0	5.1316	0	3.51188	0	0	0.57735	0	0	0	0	0.57735	0	0	0	0.57735	0	0	0.57735	0	0	0	0.57735	0	0	1.1547	0	4.93288	0	2.88675	0	0	0.57735	2	2.3094	0	0	0	0	0.57735	0	0	1.1547	0.57735	0
Mitsam10	5	0	0	3.53553	0	4.38178	1.78885	0	0	0	0.547723	0	1.34164	0	0	2.19089	0	0	1.73205	0.447214	0	0	0	0	0	0.447214	0.894427	0	0	1.92354	0.894427	4.91935	0.894427	0.894427	1.34164	0	1.09545	3.19374	1.78885	0	0	0	0	0	0	0	1.51658	6.64831	0
MnazA09	5	0	0	0	0	3.08221	0	0	0	0	0	0	0	0	0	0	0	0	0	1.30384	0.894427	0	0	0	0	0	1.09545	0	0.894427	2.54951	0	1.09545	0	1.09545	0	2	0.447214	0.447214	1.48324	0	0	1.78885	0	0	0	0	0	3.83406	0
MnazB09	5	4.91935	0	6.54217	0	2.48998	1.22474	0	0	0	0	0	0	0	0	0	0	0	0	0	0.894427	0	0	0	0.447214	0	1.14018	1.78885	0	0.894427	0	0.447214	0	2.23607	0	1.67332	1.30384	0.894427	3.03315	1.78885	0	0	0	0.447214	0	0	0	4.72229	0
MnazD09	5	1.30384	0	0	0	1.78885	0	0	0	0	0	0	0	0	0	0	0	0	0	1.81659	0.447214	0	0	0.894427	0	0.447214	0.447214	0.547723	2.60768	1.34164	0	1.94936	0	0	0.894427	0	0	0	1.48324	0	0.547723	0	0	0	0	0	0	14.5671	0
MnazE09	5	0	0	0	0	8.04363	0	0	0	0	0	0	0	0	0	0	0	0	0.447214	1.30384	0	0	0	0	0	0	0	1.09545	0	0	0	2.38747	0	0	0	2.16795	0	0.894427	1.51658	0	0.447214	0	0	0	0	0	0	6.0663	0
MnazF09	5	0.447214	0	1.58114	0	1.94936	0	0	0	0	0	0	0	0	0	0	0	0	1.34164	1.81659	0.447214	0	0	0	0.83666	0	0.83666	0	0.447214	0.547723	0	0	0	0	0	0.894427	0.447214	0.447214	0.894427	0	0.894427	0	0	0	0	0	0	2.16795	0
Mnem09	5	0	0	0.447214	0	4.03733	0	0.447214	0.447214	0	0	0	0.894427	0	0	0	0	0	0.447214	2.60768	1.51658	0	0	0	0	0.447214	0.447214	0	0.894427	0.894427	0	10.5688	0	0.894427	0.447214	2.04939	0	0	0.894427	0	0	0	0	0	0	0	0	7.39594	0
Moindz10	3	0	0	0	0	5.85947	2.88675	2.64575	1.1547	0	0	0	4.04145	0	0	1	0	0	1.1547	2.3094	0	0	0	0.57735	1.52753	0	0	4.04145	0	1	0	2.51661	0	1.1547	0	0	2	0	0	0	0	0	0	0	0	0	1.52753	3	0
Mutiva11	5	0	0	0	0	4.84768	0	0	9.54987	0	0	0	0	0	0	4.24264	0	31.305	0.447214	7.12039	0	0	0	0	0.447214	0	0	0	0	0	0	2.77489	0	0	0.894427	0	0	0	1.09545	0	0	0	0	1.34164	0	0	0	4.3359	0.447214
Nangata11	5	0	0	0	0	10.1637	0	1.78885	0	0	0	0	0	0	0	0.447214	0	0	3.1305	2.38747	0	0	0	0.447214	0	0.447214	0	0	1.09545	0.547723	0	4	0	0.447214	0	0.894427	0.447214	1.34164	2.60768	0	0	0	0	0	0	0	0.547723	10.1833	1.09545
Napala11	3	0	0	0	0	2.88675	0	0	4.6188	1.73205	0.57735	0.57735	0	0	0	1.1547	0	27.8747	0	0	0.57735	0	0	0	0	0	0	0	1.1547	1	0	1	0	0	0	0	0	0	1.73205	0	0	0	0	0	0	0	0	2.3094	0
Nyamalile11	5	0.447214	0	0	0	3.28634	0	0	0	0	0	0	0	0	0	0	0	0	0	1.34164	0	0	0	0	0	0.447214	2.16795	0	0.447214	0.447214	0	1.34164	0	0.447214	0	0	0	3.49285	3.96232	0	0	0.447214	0	0	0	0	0	1.41421	0
Palma_Islands15	5	0	0	0	0	1.78885	0	0	0.447214	1.78885	0	0	0	0	0	0.447214	0	0.894427	0	0.83666	0	0	0	0	0	0	1.34164	0	1.73205	0	0	0.447214	0	0.894427	0	1.78885	0	0	3.89872	0	0.447214	0	0	0	0	0	0	6.36396	0
Paradise11	3	0	0	0	0.57735	0.57735	0	0	0	0	0	0	0	0	0	1	0	24.1937	0	1.52753	0.57735	0	0	0	0	0.57735	0.57735	0	0	1	0	2.51661	0	0	0	1.1547	0.57735	0	1	0	0	0	0	0.57735	0	0	0	0	0
Quifuki14	3	0	0	0	0	4.58258	1.1547	0	0	0	0	0	0	0	0	0.57735	0	13.2288	0	2.51661	0	0	0	0	0	0	1.1547	0	0.57735	0	0	0	0	0.57735	0	0.57735	0	0.57735	4	0	0.57735	0	0	0	0	0	2.64575	36.8284	0
Quirindi15	5	0	0	0.894427	0	5.65685	0	0	0.894427	4.47214	0	0	0.894427	0	0.447214	2.54951	0.447214	13.0843	1.73205	4.3589	0.447214	0	0	0.447214	1	0	0.894427	0	0.894427	3.84708	0.894427	2.16795	0	1.34164	0.447214	0.894427	0.447214	0	3.78153	0	0	0	0	0.447214	0	0	0.447214	7.19027	0
Quiwia15	5	0	0	5.54076	0	2	1.34164	0	0	0	0	0	0	0.447214	0	2.04939	0.894427	0	0	2.07364	0.83666	0	0	0	0.547723	0.894427	0.447214	0	0.447214	1.51658	0.894427	0.83666	0	0.447214	0.547723	1.34164	0.894427	1.64317	2.16795	0.447214	0	0	0	0.894427	0	0	0	4.02492	1.73205
Shom10	3	0	0	1.1547	0	9.53939	1.1547	0	0	0	0	0	0	0	0	1.1547	0	0	0	0	0	0	0	0	0	0	0	0	0	2.08167	0	2.88675	0	1.1547	1.1547	0	1	0.57735	2	0	0	0	0	0	0	0	1.1547	0.57735	0
TekamajiN15	5	0	0	1.67332	0	8.70632	0	1.34164	0	0	0	0	0	0	0	1.67332	0	0	0	2.88097	1.34164	0	0	0	0.894427	0	0.894427	0.447214	0	1.14018	0	2.44949	0	0.447214	0	0.894427	0.447214	2.30217	5.71839	0	0	0	0	1.41421	0	0	0	4.72229	0.447214
Utumbi11	5	0	0.447214	0	0	1.64317	3.57771	0	1.64317	0	0	0	0	0	8.94427	2.30217	0	13.4164	0.447214	3.78153	1.14018	0	0	0.447214	0.447214	0	0.547723	0.447214	0.447214	1.14018	0	1.78885	0	0	0	0	0.547723	0.547723	1	0	0	0	0	0	0	0	0	5.14782	0.83666
VamiziNE11	7	0	0	10.0735	0	2.3094	0.786796	2.98408	0.48795	0	0.786796	0.755929	0.534522	0	0	2.85357	27.0599	63.4053	0.377964	1.49603	1.38013	0	0	2.26779	0.755929	0	1.52753	0	0.377964	1.25357	0	1.21499	0	0.755929	0.755929	0	0.95119	1.13389	3.71612	0	0.755929	0	0	0	0	0	0.377964	9.01322	0.377964
VamiziNR11	4	0	0	0	0	3.5	0	0	0	0	0	0	0	0	0	1.70783	0	15	0.5	0.957427	1.25831	0	0	0	0.5	0	0.957427	0	0	0.5	0	1.5	0	0	0	0.57735	0	0.57735	0.957427	0	0.5	0	0	0	0	0	0	5.06623	0
VamiziNU11	5	0	0	0	0	0	0	0	2.30217	0	0	0	0	0	0	1.51658	0	23.3345	0.547723	2.96648	0.894427	0	0	0	0	0	0.447214	0	1	2.60768	0	2.79285	0	0	0	0	0.447214	0	2.16795	0	0	0	0	0.447214	0	0	0	1.22474	0
Vohem10	5	0	0.894427	1.73205	0.894427	2.68328	0	0.447214	0	1.34164	0	0	0	0	0	1.34164	0	0	0	0	0	0	0	0	0	0	1.09545	0	0	2.48998	1.81659	1.34164	0.83666	0	0	2.58844	0	1.78885	4.32435	1.78885	0.894427	0	0.447214	0.894427	0	0	0	1.22474	0
Yuyuni11	5	0.894427	0.547723	7.09225	0	3.08221	1.34164	0.83666	0	0	0.447214	0	0	0.447214	0	1.22474	54.7513	6.7082	0.894427	0.707107	1.22474	0	0	0.894427	1.34164	0	1	0	0	1.30384	0.447214	0.894427	0.447214	0	0.447214	1	0.894427	0.447214	0.894427	0	0.447214	0	0	0	0	0	0	3.39116	0
[truncated: 75 more columns]

## Sheet: biomass
Mean biomass (g/250m2)
Site	Count of Transects	Average of aca_bloc	Average of aca_duss	Average of aca_leuc	Average of aca_mata	Average of aca_ncus	Average of aca_nuda	Average of aca_tenn	Average of aca_thom	Average of aca_xant	Average of aet_roga	Average of any_leuc	Average of aph_furc	Average of apo_trim	Average of apr_vire	Average of bal_bent	Average of bal_plan	Average of cae_spp	Average of cal_caro	Average of cal_spin	Average of cen_spp	Average of cep_argu	Average of cep_leop	Average of cep_mini	Average of cep_urod	Average of cet_ocel	Average of cha_auri	Average of cha_benn	Average of cha_falc	Average of cha_gutt	Average of cha_inter	Average of cha_klei	Average of cha_line	Average of cha_lunu	Average of cha_mada	Average of cha_mela	Average of cha_meye	Average of cha_tlis	Average of cha_ttus	Average of cha_vaga	Average of cha_xant	Average of cha_zanz	Average of chl_atriB	Average of chl_atriS	Average of chl_cyanB	Average of chl_cyanS	Average of chl_sordB	Average of chl_sordS	Average of chl_stroB
Ambo_Inner10	3	0	342.646	0	553.937	0	0	430.343	0	0	0	0	0	0	1195.37	317.071	0	0	0	0	0	0	0	296.284	112.517	0	4.83172	0	0	20.8663	0	0	0	10.4332	0	0	0	0	10.0987	0	0	0	4787.74	0	0	0	0	581.909	0
Ambo_Outer10	5	0	1543.93	0	52.9996	0	0	535.125	0	0	0	0	0	0	717.224	760.97	446.335	0	24.6814	75.4859	34.821	0	0	0	38.8747	0	8.69709	0	0	0	0	35.289	6.46689	0	28.1696	0	0	0	18.1776	5.38259	0	0	0	0	0	0	238.239	0	0
Ambo_S10	5	222.237	0	0	0	0	0	1378.97	30.7855	407.653	118.852	367.188	0	0	0	713.409	0	0	96.2344	0	0	0	0	261.237	38.7818	225.684	28.9903	0	0	68.859	0	67.3699	0	0	31.2995	0	6.2599	0	66.6513	10.7652	0	0	0	621.147	0	0	0	2663.07	667.245
Ankao_NE10	3	0	341.524	0	0	0	2309.12	1107.05	0	0	0	0	0	0	0	158.535	0	0	0	0	42.2073	0	0	0	0	0	9.66344	0	0	67.8156	5.21659	5.34682	0	0	10.4332	55.5014	0	0	20.1974	0	0	0	0	681.69	0	158.203	0	604.438	0
Ankao_NNE10	5	0	102.457	10.2618	0	0	0	129.103	0	2493.34	0	0	0	0	564.951	47.5606	0	0	0	0	50.6488	0	0	0	0	0	43.4855	0	0	68.859	6.2599	9.62427	45.2682	6.2599	0	24.2188	3.12995	0	90.8882	0	0	12.5198	0	0	0	0	0	799.988	0
Ankao_S10	5	3612.53	2627.39	0	0	0	0	160.948	0	25404.4	0	0	0	0	0	95.1212	0	0	0	0	41.1521	0	0	0	0	467.474	49.2835	0	0	78.2488	0	19.2485	6.46689	3.12995	0	60.547	0	0	12.1184	0	0	9.38986	0	0	0	0	0	654.425	460.5
Chin10	5	0	0	215.498	0	236.814	0	0	123.142	0	71.253	0	1588.47	0	0	428.045	68.1496	0	50.1166	0	6.3311	0	0	174.596	124.3	0	5.79806	0	0	12.5198	9.38986	44.9133	0	3.12995	0	9.08205	15.6498	24.7699	0	0	0	0	0	0	0	0	246.087	0	232.252
Chumb09	5	1663.22	0	0	0	170.946	0	0	26.5489	0	1249.61	112.78	0	0	0	168.754	0	0	0	0	12.6622	114.55	0	538.795	0	0	11.5961	0	3.12995	0	0	0	0	0	0	0	0	14.8619	78.7698	0	0	0	0	0	0	0	0	506.36	0
Dindini11	5	0	0	20.5236	0	87.2474	0	43.2034	159.294	0	0	0	500.189	13.5775	0	6838.68	227.451	425.464	0	0	18.9933	74.6316	0	151.794	38.8747	0	2.89903	0	0	6.2599	0	35.289	6.46689	3.12995	0	3.02735	6.2599	0	0	0	0	0	0	0	0	0	0	282.513	0
Feren10	3	0	0	0	0	685.515	389.991	0	0	0	64.3609	0	0	0	0	713.409	0	0	0	0	15.8277	0	0	0	32.3956	0	4.83172	0	0	15.6498	0	5.34682	0	0	0	0	0	33.0265	15.148	0	0	0	0	0	387.086	0	178.848	43.1906	0
FernauVloso11	5	0	0	0	0	0	2245.81	0	0	0	271.003	0	0	0	504.595	0	0	1145.3	0	0	34.821	125.865	0	191.947	0	0	8.69709	0	0	0	0	0	0	0	0	0	0	0	0	0	0	0	0	0	0	0	0	0	0
Itsan10	5	0	0	112.88	0	835.082	0	170.584	0	0	0	0	155.48	0	0	856.091	1426.82	0	0	0	31.6555	0	0	68.6853	58.2829	0	8.69709	0	0	68.859	0	60.9537	0	3.12995	12.5198	0	15.6498	0	3.02961	0	0	0	0	0	0	0	0	0	0
Kifinge11	5	32.1137	0	71.8328	0	199.423	0	132.92	53.0979	0	0	0	150.113	0	0	415.172	0	568.049	344.108	0	28.4899	1235.85	0	114.569	135.783	0	11.5961	0	0	9.38986	0	32.0809	0	0	0	6.0547	0	0	3.02961	0	0	0	0	0	0	0	0	437.981	1846.89
Kitutia11	5	0	0	20.5236	0	473.629	0	0	0	0	0	0	0	13.5775	0	0	0	2679.26	216.734	0	18.9933	114.55	0	0	62.182	0	11.5961	0	3.12995	12.5198	0	12.8324	0	0	6.2599	3.02735	0	12.3849	24.2368	0	0	0	0	0	0	0	0	971.996	0
Kiwe15	5	0	0	10.2618	9.95691	162.031	43.2034	101.075	0	0	0	0	0	0	0	155.447	0	22.5379	233.604	0	69.6421	0	0	37.225	0	0	8.69709	0	0	30.6605	0	6.41618	0	0	0	0	0	4.95398	42.4145	0	0	0	0	0	0	0	0	1633.94	0
Lalane15	2	0	0	0	0	0	0	0	0	0	0	0	0	0	0	76.9499	0	0	0	0	0	0	0	0	0	0	65.2282	0	0	0	0	0	8.08361	15.6498	0	0	0	0	0	0	0	0	0	0	0	0	0	0	0
Loky_NW10	5	0	0	0	0	0	0	1328.5	0	0	0	0	0	0	0	428.045	47.5606	0	0	0	28.4899	0	0	0	38.7818	0	14.4952	0	0	31.2995	0	25.6647	35.5679	0	18.7797	0	0	0	27.2665	0	0	0	0	0	232.252	53.3403	0	79.5689	0
Loky_S10	5	2028.58	1758.28	10.2618	986.262	37.3917	0	0	26.5489	3711.57	0	0	0	0	0	475.606	0	0	0	0	56.9799	0	0	0	0	0	0	0	3.12995	65.729	6.2599	0	9.70033	34.4295	0	6.0547	28.1696	7.43096	36.3553	10.7652	0	0	0	156.713	0	0	238.239	1607.36	333.622
MakungN10	3	0	0	0	0	872.474	0	1022.85	61.3513	0	0	0	0	0	0	0	0	0	0	0	10.5518	328.589	0	0	177.154	0	43.4855	0	0	0	0	10.6936	0	0	0	5.04558	5.21659	0	0	0	0	0	0	0	0	0	0	0	0
Male10	3	0	0	0	0	872.474	0	230.766	0	0	0	0	643.18	0	0	871.944	0	0	155.736	0	10.5518	0	53.2656	0	32.3956	0	14.4952	0	0	5.21659	0	0	0	0	5.21659	0	5.21659	4.12831	0	0	0	0	0	0	0	0	1724.51	0	0
Malinde_Kiwe15	5	0	0	0	26.4998	24.9278	0	0	0	0	0	0	0	0	0	0	0	6796.14	0	0	6.3311	0	0	0	0	0	5.79806	0	0	0	0	6.41618	0	0	0	12.1094	0	49.5398	81.7994	0	0	3.12995	0	0	0	0	0	620.511	0
Mange11	5	557.921	0	30.7855	0	448.701	0	0	10.2618	0	0	38.1658	0	13.5775	0	0	0	631.063	143.558	0	47.4832	560.666	0	0	0	0	2.89903	0	6.2599	21.9097	0	22.4566	0	0	0	9.08205	6.2599	22.2929	39.3849	0	0	0	0	96.2163	0	0	0	291.683	0
Metundo_NW15	5	0	0	0	0	560.876	0	0	0	0	0	181.146	0	0	435.53	286.232	0	0	0	0	22.1588	397.65	0	0	0	0	2.89903	0	6.2599	21.9097	6.2599	9.62427	0	0	0	51.018	9.38986	37.422	75.7402	0	0	0	0	184.374	0	0	0	596.253	0
MetundoE_15	3	0	0	0	532.135	1017.89	0	168.458	221.241	0	0	0	115.108	0	0	1178.57	9798.36	0	0	0	73.8628	66.5301	0	458.426	58.2926	0	0	0	0	26.0829	0	32.0809	0	0	0	0	0	12.3849	10.0987	0	0	0	0	0	0	0	0	1056.68	0
MetundoNE14	5	0	0	53.0979	0	1209	0	0	0	0	0	0	0	0	564.951	641.719	80.175	0	73.1755	0	66.4765	237.072	0	0	38.8747	0	0	0	0	18.7797	0	12.8324	0	3.12995	9.38986	18.1641	3.12995	14.8619	24.2368	0	0	0	0	192.433	0	0	0	3473.07	0
Mirer10	3	0	0	0	0	1038.66	0	1213.82	0	0	64.3609	0	0	0	0	396.338	0	0	0	0	5.27592	0	20.0659	0	0	0	4.83172	0	0	36.5161	0	53.4682	0	26.0829	0	0	5.21659	37.1548	35.3454	0	0	0	0	89.4242	0	0	428.633	86.3812	0
Mitsam10	5	0	0	205.236	0	261.742	127.38	0	0	0	237.703	0	117.443	0	0	380.485	0	0	169.41	0	3.16555	0	0	0	0	112.842	5.79806	0	0	34.4295	9.38986	93.0346	6.46689	6.2599	9.38986	0	12.5198	76.7866	27.2665	0	0	0	0	0	0	0	429.236	544.201	0
MnazA09	5	0	0	0	0	249.278	0	0	0	0	0	0	0	0	0	0	0	0	0	0	18.9933	114.55	0	0	0	0	11.5961	0	9.38986	31.2995	0	12.8324	0	12.5198	0	30.2735	12.5198	2.47699	63.6217	0	0	18.7797	0	0	0	0	0	1205.83	0
MnazB09	5	1531	0	174.451	0	137.103	406.022	0	0	0	0	0	0	0	0	0	0	0	0	0	0	154.468	0	0	19.4373	0	23.1923	12.3833	0	6.2599	0	3.20809	0	15.6498	0	24.2188	12.5198	7.43096	42.4145	10.7652	0	0	0	156.713	0	0	0	1302	0
MnazD09	5	128.455	0	0	0	74.7835	0	0	0	0	0	0	0	0	0	0	0	0	0	0	25.3244	197.154	0	189.019	0	112.842	2.89903	6.19164	21.9097	9.38986	0	22.4566	0	0	6.2599	0	0	0	57.5625	0	15.4009	0	0	0	0	0	0	3250.07	0
MnazE09	5	0	0	0	0	386.381	0	0	0	0	0	0	0	0	0	0	0	0	23.0589	0	12.6622	0	0	0	0	0	0	12.3833	0	0	0	44.9133	0	0	0	33.3008	0	4.95398	54.5329	0	12.271	0	0	0	0	0	0	1043.4	0
MnazF09	5	67.5247	0	102.618	0	87.2474	0	0	0	0	0	0	0	0	0	0	0	0	242.585	0	25.3244	125.865	0	0	66.0812	0	17.3942	0	3.12995	21.9097	0	0	0	0	0	21.1914	3.12995	2.47699	6.05921	0	24.542	0	0	0	0	0	0	91.2739	0
Mnem09	5	0	0	10.2618	0	523.484	0	11.3583	10.2618	0	0	0	277.696	0	0	0	0	0	93.4414	0	22.1588	886.452	0	0	0	785.148	2.89903	0	6.2599	6.2599	0	147.572	0	6.2599	3.12995	27.2461	0	0	6.05921	0	0	0	0	0	0	0	0	781.709	0
Moindz10	3	0	0	0	0	727.062	389.991	664.6	88.4964	0	0	0	205.536	0	0	237.803	0	0	311.471	0	21.1037	0	0	305.423	129.534	0	0	36.1179	0	15.6498	0	37.4277	0	10.4332	0	0	31.2995	0	0	0	0	0	0	0	0	0	447.121	388.715	0
Mutiva11	5	0	0	0	0	311.598	0	0	348.243	0	0	0	0	0	0	388.904	0	4394.9	23.0589	0	113.96	0	0	0	19.4373	0	0	0	0	0	0	67.3699	0	0	6.2599	0	0	0	12.1184	0	0	0	0	220.228	0	0	0	1461.78	232.252
Nangata11	5	0	0	0	0	473.629	0	604.574	0	0	0	0	0	0	0	80.175	0	0	909.227	0	60.1454	0	0	37.225	0	467.474	0	0	12.5198	6.2599	0	64.1618	0	3.12995	0	6.0547	3.12995	7.43096	24.2368	0	0	0	0	0	0	0	714.718	2081.31	2431.31
Napala11	3	0	0	0	0	103.866	0	0	1128.71	555.688	64.3609	291.442	0	0	0	512.709	0	10930.9	0	0	47.4832	328.589	0	0	0	0	0	0	52.1659	31.2995	0	64.1618	0	0	0	0	0	0	15.148	0	0	0	0	0	0	0	0	336.166	0
Nyamalile11	5	32.1137	0	0	0	224.35	0	0	0	0	0	0	0	0	0	0	0	0	0	0	22.1588	0	0	0	0	6.89858	46.3845	0	3.12995	3.12995	0	9.62427	0	3.12995	0	0	0	39.6318	57.5625	0	0	3.12995	0	0	0	0	0	113.519	0
Palma_Islands15	5	0	0	0	0	174.495	0	0	54.3254	118.942	0	0	0	0	0	80.175	0	45.0759	0	0	28.4899	0	0	0	0	0	23.1923	0	15.6498	0	0	3.20809	0	6.2599	0	12.1094	0	0	42.4145	0	12.271	0	0	0	0	0	0	1385.05	0
Paradise11	3	0	0	0	44.1663	20.7732	0	0	0	0	0	0	0	0	0	528.528	0	729.806	0	0	68.5869	209.775	0	0	0	30.5208	4.83172	0	0	15.6498	0	53.4682	0	0	0	10.0912	5.21659	0	30.2961	0	0	0	0	43.1906	0	0	0	0	0
Quifuki14	3	0	0	0	0	213.943	461.532	0	0	0	0	0	0	0	0	133.625	0	1355.98	0	0	42.2073	0	0	0	0	0	24.1586	0	10.4332	0	0	0	0	177.172	0	10.0912	0	863.794	90.8882	0	20.4516	0	0	0	0	0	2246.52	5924.65	0
Quirindi15	5	0	0	36.8108	0	373.917	0	0	53.0979	2631.19	0	0	221.932	0	435.53	555.539	80.175	1143.98	487.666	0	126.622	39.918	0	68.6853	104.863	0	8.69709	0	6.2599	68.859	6.2599	44.9133	0	9.38986	3.12995	6.0547	3.12995	0	66.6513	0	0	0	0	156.713	0	0	238.239	1424.87	0
Quiwia15	5	0	0	294.486	0	249.278	95.5353	0	0	0	0	0	0	13.5775	0	377.142	203.04	0	0	0	85.4698	202.39	0	0	27.2065	1404.7	2.89903	0	3.12995	25.0396	21.9097	12.8324	0	3.12995	6.2599	9.08205	21.9097	27.2469	48.4737	2.6913	0	0	0	148.045	0	0	0	1305.06	1950.12
Shom10	3	0	0	34.2061	0	1433.35	230.766	0	0	0	0	0	0	0	0	396.338	0	0	0	0	0	0	0	0	0	0	0	0	0	57.3825	0	58.815	0	10.4332	10.4332	0	15.6498	45.4114	30.2961	0	0	0	0	0	0	0	1001.76	16.4355	0
TekamajiN15	5	0	0	71.8328	0	286.67	0	207.689	0	0	0	0	0	0	0	413.317	0	0	0	0	72.8076	291.649	0	0	34.9756	0	5.79806	3.09582	0	25.0396	0	32.0809	0	3.12995	0	6.0547	3.12995	19.8159	72.7105	0	0	0	0	157.312	0	0	0	2787.02	232.252
Utumbi11	5	0	289.24	0	0	174.495	254.761	0	94.1452	0	0	0	0	0	2498.14	379.607	0	951.04	93.4414	0	101.298	1971.88	0	114.569	19.4373	0	5.79806	3.09582	3.12995	25.0396	0	12.8324	0	0	0	0	6.2599	4.95398	15.148	0	0	0	0	0	0	0	0	3538.88	1599.87
VamiziNE11	7	0	0	1155.5	0	186.959	292.899	1498.85	26.2934	0	469.882	309.437	298.738	0	0	1643.07	13793.4	3889.27	35.7976	0	42.961	485.626	0	558.626	41.5851	0	28.9903	0	2.23568	20.1211	0	34.3724	0	4.47136	4.47136	0	11.1784	5.30783	43.2801	0	17.53	0	0	0	0	0	170.171	1099.61	572.676
VamiziNR11	4	0	0	0	0	109.059	0	0	0	0	0	0	0	0	0	264.099	0	293.226	62.6458	0	35.6124	443.706	0	0	24.2967	0	10.8714	0	0	3.91244	0	44.1112	0	0	0	7.56837	0	18.5774	11.361	0	15.3387	0	0	0	0	0	0	1198.78	0
VamiziNU11	5	0	0	0	0	0	0	0	212.391	0	0	0	0	0	0	176.417	0	2759.08	73.1755	0	69.6421	406.68	0	0	0	0	2.89903	0	15.6498	25.0396	0	38.4971	0	0	0	0	3.12995	0	33.3257	0	0	0	0	53.6545	0	0	0	849.277	0
Vohem10	5	0	226.919	67.5962	81.8935	112.175	0	129.103	0	1075.99	0	0	0	0	0	142.682	0	0	0	0	0	0	0	0	0	0	11.5961	0	0	28.1696	25.0396	22.4566	12.9338	0	0	57.5196	0	14.8619	72.7105	16.1478	36.8129	0	238.239	106.078	0	0	0	196.739	0
Yuyuni11	5	135.049	701.553	379.687	0	249.278	132.92	127.38	0	0	184.416	0	0	13.5775	0	683.568	6914.96	190.883	100.233	0	79.1387	333.35	0	151.794	203.479	0	14.4952	0	0	18.7797	3.12995	9.62427	3.23344	0	3.12995	15.1367	9.38986	2.47699	6.05921	0	12.271	0	0	0	0	0	0	304.66	0
SD (g/250m2)
Site	Count of Transects	StdDev of aca_bloc	StdDev of aca_duss	StdDev of aca_leuc	StdDev of aca_mata	StdDev of aca_ncus	StdDev of aca_nuda	StdDev of aca_tenn	StdDev of aca_thom	StdDev of aca_xant	StdDev of aet_roga	StdDev of any_leuc	StdDev of aph_furc	StdDev of apo_trim	StdDev of apr_vire	StdDev of bal_bent	StdDev of bal_plan	StdDev of cae_spp	StdDev of cal_caro	StdDev of cal_spin	StdDev of cen_spp	StdDev of cep_argu	StdDev of cep_leop	StdDev of cep_mini	StdDev of cep_urod	StdDev of cet_ocel	StdDev of cha_auri	StdDev of cha_benn	StdDev of cha_falc	StdDev of cha_gutt	StdDev of cha_inter	StdDev of cha_klei	StdDev of cha_line	StdDev of cha_lunu	StdDev of cha_mada	StdDev of cha_mela	StdDev of cha_meye	StdDev of cha_tlis	StdDev of cha_ttus	StdDev of cha_vaga	StdDev of cha_xant	StdDev of cha_zanz	StdDev of chl_atriB	StdDev of chl_atriS	StdDev of chl_cyanB	StdDev of chl_cyanS	StdDev of chl_sordB	StdDev of chl_sordS	StdDev of chl_stroB
Ambo_Inner10	3	0	593.479	0	959.447	0	0	745.376	0	0	0	0	0	0	2070.45	137.296	0	0	0	0	0	0	0	513.179	194.886	0	8.36878	0	0	9.03539	0	0	0	9.03539	0	0	0	0	8.74572	0	0	0	8292.62	0	0	0	0	638.323	0
Ambo_Outer10	5	0	3452.33	0	72.5727	0	0	762.714	0	0	0	0	0	0	1603.76	638.093	649.525	0	55.1893	115.186	23.4763	0	0	0	86.9265	0	19.4473	0	0	0	0	28.694	14.4604	0	27.9951	0	0	0	16.5938	12.0358	0	0	0	0	0	0	532.72	0	0
Ambo_S10	5	413.071	0	0	0	0	0	2713.08	68.8384	562	265.76	821.058	0	0	0	606.281	0	0	131.964	0	0	0	0	584.143	86.7188	504.646	20.4992	0	0	26.1871	0	36.5778	0	0	24.7444	0	13.9976	0	33.1877	14.7408	0	0	0	705.682	0	0	0	1889.42	1492
Ankao_NE10	3	0	342.651	0	0	0	3455.6	959.016	0	0	0	0	0	0	0	137.296	0	0	0	0	18.2763	0	0	0	0	0	16.7376	0	0	9.03539	9.03539	9.26096	0	0	18.0708	23.1218	0	0	17.4914	0	0	0	0	1180.72	0	274.015	0	674.629	0
Ankao_NNE10	5	0	229.102	22.9461	0	0	0	288.683	0	4977.32	0	0	0	0	1263.27	106.349	0	0	0	0	28.3135	0	0	0	0	0	59.7651	0	0	60.2058	13.9976	21.5205	54.1058	13.9976	0	34.8474	6.99879	0	70.2385	0	0	20.4048	0	0	0	0	0	560.577	0
Ankao_S10	5	7336.75	5044.72	0	0	0	0	279.518	0	33370	0	0	0	0	0	212.698	0	0	0	0	46.9527	0	0	0	0	1045.3	12.9649	0	0	57.5009	0	17.5714	14.4604	6.99879	0	28.3183	0	0	16.5938	0	0	13.9976	0	0	0	0	0	1079.99	1029.71
Chin10	5	0	0	239.015	0	276.603	0	0	172.478	0	159.327	0	1921.17	0	0	425.395	104.793	0	112.064	0	14.1568	0	0	390.408	168.063	0	12.9649	0	0	17.1435	8.57173	76.4239	0	6.99879	0	20.3081	22.1321	29.0453	0	0	0	0	0	0	0	0	350.063	0	519.33
Chumb09	5	3533.35	0	0	0	167.183	0	0	59.3652	0	1346.49	252.183	0	0	0	358.471	0	0	0	0	20.6369	256.141	0	631.082	0	0	18.8994	0	6.99879	0	0	0	0	0	0	0	0	16.148	52.9098	0	0	0	0	0	0	0	0	572.335	0
Dindini11	5	0	0	45.8923	0	162.51	0	96.6056	356.191	0	0	0	745.638	30.3601	0	11767.3	352.383	951.366	0	0	34.3137	166.881	0	248.79	53.2314	0	6.48243	0	0	13.9976	0	45.9329	14.4604	6.99879	0	6.76936	8.57173	0	0	0	0	0	0	0	0	0	0	552.752	0
Feren10	3	0	0	0	0	224.696	75.9374	0	0	0	111.476	0	0	0	0	629.168	0	0	0	0	27.4145	0	0	0	56.1108	0	8.36878	0	0	15.6498	0	9.26096	0	0	0	0	0	28.6018	15.148	0	0	0	0	0	670.452	0	154.887	74.8083	0
FernauVloso11	5	0	0	0	0	0	3330.05	0	0	0	605.981	0	0	0	947.144	0	0	1060.42	0	0	39.4108	281.443	0	279.982	0	0	12.9649	0	0	0	0	0	0	0	0	0	0	0	0	0	0	0	0	0	0	0	0	0	0
Itsan10	5	0	0	252.407	0	414.788	0	236.372	0	0	0	0	296.686	0	0	899.26	3190.46	0	0	0	37.1194	0	0	153.585	51.4154	0	19.4473	0	0	59.1801	0	59.3713	0	6.99879	20.4048	0	11.0661	0	6.77441	0	0	0	0	0	0	0	0	0	0
Kifinge11	5	71.8084	0	68.8384	0	148.786	0	219.327	118.73	0	0	0	335.664	0	0	928.352	0	740.438	769.45	0	20.6369	1464.18	0	256.184	212.512	0	15.8786	0	0	13.9976	0	30.0089	0	0	0	13.5387	0	0	6.77441	0	0	0	0	0	0	0	0	461.908	4129.78
Kitutia11	5	0	0	45.8923	0	325.616	0	0	0	0	0	0	0	30.3601	0	0	0	3801.53	298.513	0	34.3137	256.141	0	0	101.358	0	12.1275	0	6.99879	27.9951	0	17.5714	0	0	13.9976	6.76936	0	17.5149	13.5488	0	0	0	0	0	0	0	0	848.225	0
Kiwe15	5	0	0	22.9461	22.2643	179.541	69.3638	226.01	0	0	0	0	0	0	0	111.578	0	50.3964	224.335	0	84.2001	0	0	83.2375	0	0	19.4473	0	0	68.559	0	14.347	0	0	0	0	0	6.78351	39.2097	0	0	0	0	0	0	0	0	693.908	0
Lalane15	2	0	0	0	0	0	0	0	0	0	0	0	0	0	0	108.824	0	0	0	0	0	0	0	0	0	0	10.2496	0	0	0	0	0	11.4319	22.1321	0	0	0	0	0	0	0	0	0	0	0	0	0	0	0
Loky_NW10	5	0	0	0	0	0	0	1462.14	0	0	0	0	0	0	0	390.75	106.349	0	0	0	13.2424	0	0	0	86.7188	0	32.4122	0	0	31.2995	0	14.347	33.1329	0	20.4048	0	0	0	16.5938	0	0	0	0	0	519.33	119.272	0	177.921	0
Loky_S10	5	2996.21	3743.02	22.9461	1142.47	55.7403	0	0	59.3652	7044.71	0	0	0	0	0	336.304	0	0	0	0	52.0153	0	0	0	0	0	0	0	6.99879	54.6623	13.9976	0	21.6906	76.9866	0	13.5387	23.2123	11.0774	13.5488	14.7408	0	0	0	350.42	0	0	532.72	1063.01	746.002
MakungN10	3	0	0	0	0	249.278	0	613.499	66.9397	0	0	0	0	0	0	0	0	0	0	0	9.13816	569.133	0	0	169.399	0	50.2127	0	0	0	0	18.5219	0	0	0	8.73921	9.03539	0	0	0	0	0	0	0	0	0	0	0	0
Male10	3	0	0	0	0	765.796	0	399.698	0	0	0	0	497.536	0	0	598.458	0	0	269.742	0	9.13816	0	92.2587	0	56.1108	0	14.4952	0	0	9.03539	0	0	0	0	9.03539	0	9.03539	7.15045	0	0	0	0	0	0	0	0	2986.93	0	0
Malinde_Kiwe15	5	0	0	0	59.2554	55.7403	0	0	0	0	0	0	0	0	0	0	0	9020.75	0	0	8.66922	0	0	0	0	0	12.9649	0	0	0	0	8.78572	0	0	0	16.5815	0	29.0453	40.9277	0	0	6.99879	0	0	0	0	0	996.506	0
Mange11	5	1247.55	0	68.8384	0	512.765	0	0	22.9461	0	0	85.3414	0	30.3601	0	0	0	951.545	210.968	0	31.6555	515.992	0	0	0	0	6.48243	0	13.9976	23.734	0	21.5205	0	0	0	13.5387	8.57173	25.3816	42.3061	0	0	0	0	215.146	0	0	0	194.986	0
Metundo_NW15	5	0	0	0	0	302.105	0	0	0	0	0	260.174	0	0	973.874	168.02	0	0	0	0	21.2352	544.537	0	0	0	0	6.48243	0	13.9976	30.507	13.9976	21.5205	0	0	0	74.416	13.9976	58.0029	50.2403	0	0	0	0	412.272	0	0	0	626.271	0
MetundoE_15	3	0	0	0	548.636	507.563	0	291.778	383.201	0	0	0	199.373	0	0	1751.51	9785.26	0	0	0	9.13816	115.233	0	720.19	33.6833	0	0	0	0	23.9054	0	32.0809	0	0	0	0	0	12.3849	17.4914	0	0	0	0	0	0	0	0	1141.15	0
MetundoNE14	5	0	0	118.73	0	280.784	0	0	0	0	0	0	0	0	1263.27	381.649	179.277	0	163.625	0	40.9691	427.364	0	0	86.9265	0	0	0	0	17.1435	0	20.9142	0	6.99879	20.9964	24.8722	6.99879	13.567	39.5012	0	0	0	0	430.292	0	0	0	2344	0
Mirer10	3	0	0	0	0	319.799	0	1048.76	0	0	111.476	0	0	0	0	137.296	0	0	0	0	9.13816	0	34.7552	0	0	0	8.36878	0	0	18.0708	0	79.1257	0	45.177	0	0	9.03539	24.7699	34.9829	0	0	0	0	154.887	0	0	386.156	74.8083	0
Mitsam10	5	0	0	181.405	0	273.071	284.831	0	0	0	325.489	0	262.61	0	0	521	0	0	262.233	0	7.07838	0	0	0	0	252.323	12.9649	0	0	30.1029	13.9976	78.9086	14.4604	13.9976	20.9964	0	17.1435	39.5543	27.0976	0	0	0	0	0	0	0	406.855	861.433	0
MnazA09	5	0	0	0	0	192.082	0	0	0	0	0	0	0	0	0	0	0	0	0	0	20.6369	256.141	0	0	0	0	15.8786	0	13.9976	39.8992	0	17.5714	0	17.1435	0	30.2735	6.99879	5.53871	22.4682	0	0	27.9951	0	0	0	0	0	1049.64	0
MnazB09	5	3423.42	0	335.673	0	155.174	444.581	0	0	0	0	0	0	0	0	0	0	0	0	0	0	211.714	0	0	43.4632	0	16.527	27.6899	0	13.9976	0	7.17351	0	34.9939	0	25.3286	20.4048	11.0774	45.9463	24.0717	0	0	0	350.42	0	0	0	1500.52	0
MnazD09	5	209.356	0	0	0	111.481	0	0	0	0	0	0	0	0	0	0	0	0	0	0	28.7525	440.849	0	328.647	0	252.323	6.48243	8.47825	40.8096	20.9964	0	31.2686	0	0	13.9976	0	0	0	22.4682	0	26.5678	0	0	0	0	0	0	2713.09	0
MnazE09	5	0	0	0	0	501.276	0	0	0	0	0	0	0	0	0	0	0	0	51.5612	0	20.6369	0	0	0	0	0	0	16.9565	0	0	0	38.296	0	0	0	32.8157	0	11.0774	22.9731	0	27.4387	0	0	0	0	0	0	766.301	0
MnazF09	5	150.99	0	81.1268	0	121.483	0	0	0	0	0	0	0	0	0	0	0	0	229.364	0	28.7525	281.443	0	0	82.0087	0	12.1275	0	6.99879	8.57173	0	0	0	0	0	13.5387	6.99879	5.53871	13.5488	0	54.8775	0	0	0	0	0	0	177.818	0
Mnem09	5	0	0	22.9461	0	251.604	0	25.3978	22.9461	0	0	0	620.946	0	0	0	0	0	208.941	0	41.2737	1065.45	0	0	0	1755.64	6.48243	0	13.9976	13.9976	0	169.529	0	13.9976	6.99879	31.0211	0	0	13.5488	0	0	0	0	0	0	0	0	1279.44	0
Moindz10	3	0	0	0	0	365.159	675.485	305.545	153.28	0	0	0	355.999	0	0	237.803	0	0	539.484	0	36.5526	0	0	288.307	29.637	0	0	62.5581	0	15.6498	0	40.3676	0	18.0708	0	0	31.2995	0	0	0	0	0	0	0	0	0	409.793	388.715	0
Mutiva11	5	0	0	0	0	302.105	0	0	533.911	0	0	0	0	0	0	706.061	0	3527.75	51.5612	0	112.7	0	0	0	43.4632	0	0	0	0	0	0	44.5104	0	0	13.9976	0	0	0	16.5938	0	0	0	0	492.446	0	0	0	930.266	519.33
Nangata11	5	0	0	0	0	633.395	0	1351.87	0	0	0	0	0	0	0	179.277	0	0	2033.09	0	37.7882	0	0	83.2375	0	1045.3	0	0	17.1435	8.57173	0	64.1618	0	6.99879	0	13.5387	6.99879	16.6161	39.5012	0	0	0	0	0	0	0	652.446	1882.31	3365.55
Napala11	3	0	0	0	0	179.901	0	0	1376.62	962.479	111.476	504.793	0	0	0	412.409	0	3141.2	0	0	0	569.133	0	0	0	0	0	0	18.0708	15.6498	0	16.0404	0	0	0	0	0	0	26.2372	0	0	0	0	0	0	0	0	582.256	0
Nyamalile11	5	71.8084	0	0	0	204.803	0	0	0	0	0	0	0	0	0	0	0	0	0	0	21.2352	0	0	0	0	15.4257	31.4248	0	6.99879	6.99879	0	21.5205	0	6.99879	0	0	0	43.2587	60.0214	0	0	6.99879	0	0	0	0	0	172.239	0
Palma_Islands15	5	0	0	0	0	111.481	0	0	121.475	265.962	0	0	0	0	0	179.277	0	100.793	0	0	13.2424	0	0	0	0	0	19.4473	0	27.1062	0	0	7.17351	0	13.9976	0	27.0774	0	0	59.0579	0	27.4387	0	0	0	0	0	0	1188.74	0
Paradise11	3	0	0	0	76.4983	35.9802	0	0	0	0	0	0	0	0	0	601.288	0	945.894	0	0	24.1773	363.342	0	0	0	52.8636	8.36878	0	0	15.6498	0	40.3676	0	0	0	17.4784	9.03539	0	15.148	0	0	0	0	74.8083	0	0	0	0	0
Quifuki14	3	0	0	0	0	196.721	399.698	0	0	0	0	0	0	0	0	231.445	0	1411.57	0	0	39.8323	0	0	0	0	0	16.7376	0	9.03539	0	0	0	0	306.87	0	8.73921	0	1442.52	60.5921	0	35.4233	0	0	0	0	0	3236.3	3122.06	0
Quirindi15	5	0	0	82.3113	0	352.533	0	0	118.73	5883.52	0	0	496.254	0	973.874	404.141	179.277	1784.21	734.623	0	68.9916	89.2594	0	153.585	120.11	0	12.9649	0	13.9976	60.2058	13.9976	34.7749	0	20.9964	6.99879	13.5387	6.99879	0	57.2828	0	0	0	0	350.42	0	0	532.72	746.339	0
Quiwia15	5	0	0	574.021	0	124.639	213.623	0	0	0	0	0	0	30.3601	0	270.262	288.084	0	0	0	32.8211	353.215	0	0	42.5831	3121.75	6.48243	0	6.99879	23.734	13.9976	13.4204	0	6.99879	8.57173	20.3081	13.9976	20.3505	32.8401	6.01792	0	0	0	217.375	0	0	0	285.111	2957.27
Shom10	3	0	0	59.2467	0	594.491	399.698	0	0	0	0	0	0	0	0	274.591	0	0	0	0	0	0	0	0	0	0	0	0	0	32.5776	0	46.3048	0	18.0708	18.0708	0	15.6498	7.15045	30.2961	0	0	0	0	0	0	0	725.688	28.4671	0
TekamajiN15	5	0	0	85.8566	0	542.574	0	464.408	0	0	0	0	0	0	0	194.743	0	0	0	0	45.5993	652.146	0	0	58.9434	0	12.9649	6.92247	0	17.8435	0	39.2909	0	6.99879	0	13.5387	6.99879	28.5123	86.6224	0	0	0	0	235.366	0	0	0	634.115	519.33
Utumbi11	5	0	646.761	0	0	102.401	569.662	0	120.538	0	0	0	0	0	5586	382.103	0	2126.59	208.941	0	59.8532	1756.69	0	256.184	43.4632	0	7.93932	6.92247	6.99879	17.8435	0	28.694	0	0	0	0	8.57173	6.78351	15.148	0	0	0	0	0	0	0	0	854.795	1776.64
VamiziNE11	7	0	0	1299.33	0	143.921	456.899	2880.5	50.6859	0	600.705	818.693	451.09	0	0	2950.11	28949.8	8676.27	94.7115	0	23.6787	591.455	0	1080.94	110.024	0	22.1417	0	5.91505	19.618	0	19.4889	0	11.8301	11.8301	0	14.8859	14.0432	56.2919	0	46.3799	0	0	0	0	0	450.23	1147.82	1515.16
VamiziNR11	4	0	0	0	0	218.118	0	0	0	0	0	0	0	0	0	257.813	0	586.451	125.292	0	15.1539	528.068	0	0	48.5934	0	13.8781	0	0	7.82488	0	24.0607	0	0	0	8.73921	0	7.15045	14.5031	0	30.6774	0	0	0	0	0	0	712.43	0
VamiziNU11	5	0	0	0	0	0	0	0	305.601	0	0	0	0	0	0	163.036	0	2595.38	111.031	0	46.9527	719.149	0	0	0	0	6.48243	0	15.6498	40.8096	0	44.7985	0	0	0	0	6.99879	0	32.8401	0	0	0	0	119.975	0	0	0	432.959	0
Vohem10	5	0	507.407	124.466	183.119	167.221	0	288.683	0	2405.99	0	0	0	0	0	319.046	0	0	0	0	0	0	0	0	0	0	15.8786	0	0	38.9676	28.4292	21.5205	13.5265	0	0	39.1805	0	22.1549	65.5054	24.0717	54.8775	0	532.72	237.197	0	0	0	284.86	0
Yuyuni11	5	301.98	984.97	363.897	0	192.082	297.218	133.218	0	0	412.367	0	0	30.3601	0	1288.86	11390.5	426.828	224.128	0	11.1919	452.855	0	339.421	194.758	0	14.4952	0	0	20.4048	6.99879	14.347	7.2302	0	6.99879	15.1367	13.9976	5.53871	13.5488	0	27.4387	0	0	0	0	0	0	392.768	0
[truncated: 75 more columns]

## Sheet: spp_Codes
Species Code	Species	family/sub-family
aca_bloc	Acanthurus blochii	Acanthuridae
aca_duss	Acanthurus dussumieri
aca_llus	Acanthurus leucocheilus
aca_leuc	Acanthurus leucosternon
aca_line	Acanthurus lineatus
aca_mata	Acanthurus mata
aca_nuda	Acanthurus nigricauda
aca_ncus	Acanthurus nigrofuscus
aca_tenn	Acanthurus tennentii
aca_thom	Acanthurus thompsoni
aca_trio	Acanthurus triostegus
aca_xant	Acanthurus xanthopterus
aet_roga	Aethaloperca rogaa	Epinephelidae
any_leuc	Anyperodon leucogrammicus	Epinephelidae
aph_furc	Aphareus furca	Lutjanidae
apo_trim	Apolemichthys trimaculatus	Pomacanthidae
apr_vire	Aprion virescens	Lutjanidae
bal_undu	Balistapus undulatus	Balistidae
bal_bent	Balistids-benth	Balistidae
bal_plan	Balistids-plank	Balistidae
bal_viri	Balistoides viridescens
bol_muri	Bolbometopon muricatum	Scarinae
cae_spp	Caesio spp.	Caesionidae
cal_caro	Calotomus carolinus	Scarinae
cal_spin	Calotomus spinidens	Scarinae
cen_spp	Centropyge spp.	Pomacanthidae
cep_argu	Cephalopholis argus	Epinephelidae
cep_boen	Cephalopholis boenak
cep_leop	Cephalopholis leopardus
cep_mini	Cephalopholis miniata
cep_sexm	Cephalopholis sexmaculata
cep_urod	Cephalopholis urodeta
cet_ocel	Cetoscarus ocellatus	Scarinae
cha_auri	Chaetodon auriga	Chaetodontidae
cha_benn	Chaetodon bennetti
cha_falc	Chaetodon falcula
cha_gutt	Chaetodon guttatissimus
cha_inter	Chaetodon interruptus
cha_klei	Chaetodon kleini
cha_line	Chaetodon lineolatus
cha_lunu	Chaetodon lunula
cha_mada	Chaetodon madagaskariensis
cha_mela	Chaetodon melannotus
cha_meye	Chaetodon meyeri
cha_tlis	Chaetodon trifascialis
cha_ttus	Chaetodon trifasciatus
cha_vaga	Chaetodon vagabundus
cha_xant	Chaetodon xanthocephalus
cha_zanz	Chaetodon zanzibarensis
chl_atriB	Chlorurus atrilunula B	Scarinae
chl_atriS	Chlorurus atrilunula S
chl_capiB	Chlorurus capistratoides B
chl_cyanB	Chlorurus cyanescens B
chl_cyanS	Chlorurus cyanescens S
chl_sordB	Chlorurus sordidus B
chl_sordS	Chlorurus sordidus S
chl_stroB	Chlorurus strongylocephalus B
chl_stroS	Chlorurus strongylocephalus S
cte_bino	Ctenochaetus binotatus	Acanthuridae
cte_stri	Ctenochaetus striatus
cte_trun	Ctenochaetus truncatus
dia_pict	Diagramma picta	Haemulidae
epi_fasc	Epinephelus fasciatus	Epinephelidae
epi_flav	Epinephelus flavocaeruleus
epi_fusc	Epinephelus fuscoguttatus
epi_mala	Epinephelus malabaricus
epi_merr	Epinephelus merra
epi_spil	Epinephelus spilotoceps
for_flav	Forcipiger flavissimus	Chaetodontidae
for_long	Forcipiger longirostris
gna_aure	Gnathodontex aureolineatus	Lethrinidae
gra_albo	Gracila albomarginata	Epinephelidae
gym_gris	Gymnocranius griseus	Lethrinidae
hem_zost	Hemitaurichthys zoster	Chaetodontidae
hen_acum	Heniochus acuminatus	Chaetodontidae
hen_mono	Heniochus monoceros	Chaetodontidae
hen_spp	Heniochus spp.	Chaetodontidae
hip_hari	Hipposcarus harid	Scarinae
let_croc	Lethrinus crocineus	Lethrinidae
let_eryt	Lethrinus erythracanthus
let_hara	Lethrinus harak
let_lent	Lethrinus lentjan
let_mahs	Lethrinus mahsena
let_nebu	Lethrinus nebulosus
let_obse	Lethrinus obsoletus
let_oliv	Lethrinus olivaceus
lut_arge	Lutjanus argentimaculatus	Lutjanidae
lut_beng	Lutjanus bengalensis
lut_boha	Lutjanus bohar
lut_ehre	Lutjanus ehrenbergii
lut_flma	Lutjanus fulviflamma
lut_fulv	Lutjanus fulvus
lut_gibb	Lutjanus gibbus
lut_kasm	Lutjanus kasmira
lut_mono	Lutjanus monostigma
lut_rivu	Lutjanus rivulatus
mcr_nigr	Macolor niger	Lutjanidae
mel_indi	Melichthys indicus	Balistidae
mel_spp	Melichthys spp.
mon_gran	Monotaxis grandoculis	Lethrinidae
nas_annuB	Naso annulatus B	Acanthuridae
nas_annuS	Naso annulatus S
Nas_brac	Naso brachycentron
nas_brevB	Naso brevirostris B
nas_brevS	Naso brevirostris S
nas_eleg	Naso elegans
nas_hexaB	Naso hexacanthus B
nas_hexaS	Naso hexacanthus S
nas_thyn	Naso thynnoides
nas_tube	Naso tuberosus
nas_unic	Naso unicornis
nas_vlam	Naso vlamingii
odo_nigr	Odonus niger	Balistidae
pct_hepa	Paracanthurus hepatus	Acanthuridae
plc_albov	Plectorhinchus albovittatus	Haemulidae
plc_flav	Plectorhinchus flavomaculatus
plc_gate	Plectorhinchus gaterinus
plc_play	Plectorhinchus playfairi
plc_scho	Plectorhinchus schotaf
plc_spp	Plectorhinchus spp.
pms_laev	Plectropomus laevis	Epinephelidae
pms_punc	Plectropomus punctatus
pca_spp	Pomacanthid spp.	Pomacanthidae
pmc_chry	Pomacanthus chrysurus
pmc_impe	Pomacanthus imperator
pmc_semi	Pomacanthus semicirculatus
pyg_diac	Pygoplites diacanthus	Pomacanthidae
sca_caud	Scarus caudofasciatus	Scarinae
sca_falc	Scarus falcipinnis
sca_fest	Scarus festivus
sca_fren	Scarus frenatus
sca_ghob	Scarus ghobban
sca_glob	Scarus globiceps
sca_nigr	Scarus niger
sca_pras	Scarus prasiognathos
sca_psit	Scarus psittacus
sca_rubr	Scarus rubroviolaceus
sca_russ	Scarus russelii
sca_scab	Scarus scaber
sca_spp	Scarus spp.
sca_tric	Scarus tricolor
sca_viri	Scarus viridifucatus
sig_luri	Siganus luridus	siganidae
sig_spp	Siganus spp.
sig_stel	Siganus stellatus
sig_sutor	Siganus sutor
suf_burs	Sufflamen bursa	Balistidae
suf_chry	Sufflamen chrysopterum
suf_frae	Sufflamen fraenatum
suf_spp	Sufflamen spp.
var_lout	Variola louti	Epinephelidae
zeb_desj	Zebrasoma desjardinii	Acanthuridae
zeb_scop	Zebrasoma scopas
zeb_veli	Zebrasoma velifer
